# Supplementary material for: Quantification of frequency-dependent genetic architectures in 25 UK Biobank traits reveals action of negative selection
Source: Nat Commun. 2019 Feb 15;10:790. doi: 10.1038/s41467-019-08424-6 (PMC6377669; doi:10.1038/s41467-019-08424-6)
Supplement: Supplementary file 4 — Source Data [file 41467_2019_8424_MOESM4_ESM.zip]

Archive with 5 entries (5 files):
- Source data 3.xlsx
- Source data 1.xlsx
- Source data 4.xlsx
- Source data 2.xlsx
- Source data 5.xlsx
