# Supplementary material for: Quantification of frequency-dependent genetic architectures in 25 UK Biobank traits reveals action of negative selection
Source: Nat Commun. 2019 Feb 15;10:790. doi: 10.1038/s41467-019-08424-6 (PMC6377669; doi:10.1038/s41467-019-08424-6)
Supplement: Supplementary file 4 — Source Data [file 41467_2019_8424_MOESM4_ESM.zip › Source data 3.xlsx]

## Sheet: Sheet1
Figure 3
	s_bar=10^-3		s_bar=10^-4
tau	k=0.125	k=0.25	k=0.125	k=0.25
0	0	0	0	0
0.1	-0.1028	-0.0912	-0.1062	-0.1024
0.2	-0.2012	-0.1802	-0.2088	-0.2068
0.3	-0.295	-0.2646	-0.3114	-0.3098
0.4	-0.3826	-0.3462	-0.413	-0.4082
0.5	-0.4642	-0.4254	-0.5126	-0.501
0.6	-0.5396	-0.501	-0.612	-0.5876
0.7	-0.6108	-0.572	-0.7068	-0.6722
0.8	-0.6768	-0.6402	-0.7994	-0.7526
0.9	-0.739	-0.7038	-0.8876	-0.8316
1	-0.7984	-0.7658	-0.9718	-0.9094
