# Supplementary material for: Quantification of frequency-dependent genetic architectures in 25 UK Biobank traits reveals action of negative selection
Source: Nat Commun. 2019 Feb 15;10:790. doi: 10.1038/s41467-019-08424-6 (PMC6377669; doi:10.1038/s41467-019-08424-6)
Supplement: Supplementary file 4 — Source Data [file 41467_2019_8424_MOESM4_ESM.zip › Source data 1.xlsx]

## Sheet: Figure 1a
Figure 1a	anti-FOXO

## Sheet: Figure 5d
Figure 1
MAF in %	alpha = 0.0	alpha = -0.2	alpha = -0.4	alpha = -0.6	alpha = -0.8	alpha = -1.0
0.0007	0.00185696	0.00597008	0.0183548	0.0519378	0.12718	0.252629
0.0012	0.00360005	0.0107408	0.0308165	0.081838	0.18914	0.356585
0.0017	0.00497501	0.014144	0.0388495	0.0992416	0.22168	0.405804
0.0022	0.00592391	0.0163582	0.0437748	0.109294	0.239381	0.431013
0.0027	0.0070765	0.0189299	0.0492455	0.119973	0.257363	0.455504
0.0032	0.0079227	0.0207502	0.0529783	0.126995	0.268761	0.470464
0.0037	0.00903256	0.0230657	0.0575832	0.135398	0.281989	0.487303
0.0042	0.00983429	0.0246938	0.0607352	0.140996	0.290566	0.497929
0.0047	0.0108456	0.0267001	0.0645291	0.147579	0.300417	0.509853
0.0052	0.0118385	0.0286238	0.0680821	0.153599	0.309217	0.520255
0.0057	0.0125905	0.0300533	0.0706725	0.157906	0.315393	0.527417
0.0062	0.0135386	0.0318252	0.073829	0.163065	0.322667	0.53571
0.0067	0.0142355	0.0331072	0.0760771	0.166681	0.327685	0.541342
0.0072	0.0152017	0.0348589	0.0791045	0.171481	0.334251	0.548604
0.0077	0.0158954	0.0360997	0.0812199	0.17479	0.338715	0.553474
0.0082	0.016831	0.0377522	0.084002	0.179087	0.344441	0.559643
0.0087	0.0178033	0.0394462	0.0868155	0.183374	0.350075	0.565632
0.0092	0.0185058	0.0406566	0.0888033	0.186369	0.353968	0.569724
0.0097	0.0194027	0.0421859	0.0912889	0.190075	0.358735	0.574682
0.0102	0.020053	0.0432833	0.0930544	0.192681	0.362053	0.578098
0.0107	0.0209267	0.0447442	0.0953828	0.196086	0.366347	0.582477
0.0112	0.0215947	0.0458509	0.0971307	0.198619	0.369512	0.585677
0.0117	0.0225077	0.0473508	0.0994792	0.201992	0.373693	0.589866
0.0122	0.0231614	0.0484156	0.101133	0.204347	0.376587	0.592741
0.0127	0.0240556	0.0498604	0.103358	0.207492	0.38042	0.596519
0.0132	0.0249454	0.0512856	0.105534	0.21054	0.384103	0.600118
0.0137	0.0255948	0.0523183	0.107099	0.212717	0.386713	0.60265
0.0142	0.0264452	0.0536609	0.10912	0.215507	0.390036	0.605851
0.0147	0.0270485	0.0546069	0.110534	0.217445	0.39233	0.608044
0.0152	0.0278769	0.0558977	0.112451	0.220057	0.395399	0.610962
0.0157	0.0286926	0.0571592	0.11431	0.222572	0.398334	0.61373
0.0162	0.0292893	0.0580764	0.115654	0.224379	0.400429	0.615695
0.0167	0.0301104	0.059331	0.117482	0.226821	0.403243	0.618318
0.0172	0.030722	0.0602602	0.118828	0.228609	0.405293	0.620217
0.0177	0.0315824	0.0615601	0.120699	0.231082	0.408111	0.622815
0.0182	0.0322361	0.0625424	0.122106	0.232931	0.410207	0.624736
0.0187	0.0330369	0.0637392	0.123811	0.235159	0.412719	0.627026
0.0192	0.0339159	0.0650454	0.125662	0.237564	0.415414	0.629469
0.0197	0.0345644	0.0660044	0.127013	0.239312	0.417364	0.631228
0.0202	0.0354214	0.0672653	0.128782	0.241587	0.41989	0.633495
0.0207	0.0361183	0.0682858	0.130206	0.243411	0.421904	0.635294
0.0212	0.03697	0.0695271	0.131931	0.245609	0.424321	0.637443
0.0217	0.0376378	0.0704961	0.133271	0.247309	0.426182	0.63909
0.0222	0.0385829	0.0718612	0.13515	0.249684	0.428769	0.641369
0.0227	0.0393341	0.0729416	0.136632	0.251547	0.43079	0.643142
0.0232	0.0402396	0.0742386	0.138402	0.253765	0.433187	0.645236
0.0237	0.0410616	0.0754103	0.139995	0.25575	0.435321	0.647093
0.0242	0.0416247	0.0762098	0.141077	0.257093	0.43676	0.648339
0.0247	0.0424491	0.0773756	0.142648	0.259036	0.438833	0.650127
0.0252	0.0430497	0.0782218	0.143784	0.260436	0.440321	0.651405
0.0257	0.0438987	0.0794133	0.145378	0.262392	0.442392	0.653178
0.0262	0.0445485	0.0803219	0.146589	0.263873	0.443954	0.65451
0.0267	0.0454787	0.0816176	0.14831	0.265969	0.446156	0.656382
0.0272	0.0464767	0.0830023	0.150141	0.268191	0.448482	0.65835
0.0277	0.0471235	0.0838965	0.15132	0.269616	0.449967	0.659603
0.0282	0.0479137	0.0849853	0.152749	0.271339	0.451758	0.661108
0.0287	0.0484454	0.0857154	0.153705	0.272486	0.452947	0.662104
0.0292	0.049295	0.086878	0.155222	0.274302	0.454821	0.663668
0.0297	0.0498716	0.0876645	0.156244	0.275521	0.456076	0.664713
0.0302	0.05069	0.0887775	0.157687	0.277237	0.457836	0.666172
0.0307	0.051293	0.0895948	0.158743	0.278489	0.459115	0.66723
0.0312	0.0521003	0.0906857	0.160148	0.280149	0.460808	0.668626
0.0317	0.052905	0.0917692	0.161539	0.281787	0.462471	0.669992
0.0322	0.0535323	0.0926114	0.162617	0.283052	0.463753	0.671042
0.0327	0.0544638	0.0938585	0.164208	0.284915	0.465634	0.672578
0.0332	0.055069	0.0946662	0.165236	0.286115	0.466842	0.673561
0.0337	0.0558277	0.0956761	0.166517	0.287606	0.46834	0.674777
0.0342	0.0565935	0.0966921	0.167802	0.289097	0.469831	0.675985
0.0347	0.0572369	0.0975433	0.168876	0.290339	0.471071	0.676985
0.0352	0.0579697	0.0985103	0.170092	0.291742	0.472468	0.678109
0.0357	0.0585703	0.0993005	0.171083	0.292883	0.4736	0.679018
0.0362	0.0594149	0.100409	0.17247	0.294475	0.475176	0.68028
0.0367	0.060067	0.101263	0.173535	0.295694	0.47638	0.681241
0.0372	0.0609	0.10235	0.174888	0.297239	0.477902	0.682453
0.0377	0.0615635	0.103214	0.175961	0.298461	0.479102	0.683407
0.0382	0.0624717	0.104394	0.177422	0.300121	0.480729	0.684696
0.0387	0.063271	0.10543	0.178701	0.301569	0.482144	0.685814
0.0392	0.0638315	0.106154	0.179593	0.302577	0.483127	0.686589
0.0397	0.0646472	0.107205	0.180885	0.304034	0.484543	0.687703
0.0402	0.0653009	0.108046	0.181916	0.305193	0.485668	0.688585
0.0407	0.0661981	0.109197	0.183324	0.306773	0.487197	0.689782
0.0412	0.0667572	0.109913	0.184197	0.307751	0.488142	0.690519
0.0417	0.0675606	0.110939	0.185446	0.309146	0.489486	0.691567
0.0422	0.0683972	0.112005	0.18674	0.310588	0.490871	0.692643
0.0427	0.0689759	0.112741	0.187632	0.311579	0.491821	0.69338
0.0432	0.0697004	0.11366	0.188743	0.312811	0.493001	0.694292
0.0437	0.0702941	0.114411	0.189649	0.313815	0.493959	0.695032
0.0442	0.0711894	0.115542	0.191011	0.315318	0.495391	0.696135
0.0447	0.0717672	0.11627	0.191885	0.316282	0.496307	0.69684
0.0452	0.0725153	0.117211	0.193013	0.317522	0.497483	0.697742
0.0457	0.0734094	0.118332	0.194354	0.318994	0.498876	0.698808
0.0462	0.074025	0.119103	0.195274	0.320001	0.499828	0.699535
0.0467	0.0747626	0.120025	0.196372	0.3212	0.500958	0.700396
0.0472	0.0753952	0.120813	0.19731	0.322223	0.50192	0.701128
0.0477	0.0762506	0.121878	0.198573	0.323597	0.50321	0.702108
0.0482	0.0769912	0.122798	0.199662	0.32478	0.504319	0.702947
0.0487	0.0778151	0.123819	0.200869	0.326089	0.505543	0.703873
0.0492	0.0786916	0.124904	0.202147	0.327472	0.506834	0.704847
0.0497	0.0793505	0.125717	0.203105	0.328506	0.507796	0.705572
0.0502	0.0801408	0.126691	0.204249	0.329739	0.508942	0.706434
0.0507	0.0807709	0.127466	0.205158	0.330717	0.50985	0.707114
0.0512	0.0816835	0.128587	0.206469	0.332125	0.511154	0.708091
0.0517	0.0824504	0.129527	0.207567	0.333302	0.512242	0.708905
0.0522	0.0835445	0.130865	0.209128	0.334972	0.513784	0.710055
0.0527	0.0841736	0.131634	0.210023	0.335927	0.514664	0.710711
0.0532	0.0849458	0.132575	0.211117	0.337094	0.515736	0.711509
0.0537	0.0858626	0.13369	0.21241	0.33847	0.517	0.712446
0.0542	0.0865884	0.134572	0.213431	0.339554	0.517993	0.713182
0.0547	0.0874268	0.135589	0.214606	0.3408	0.519132	0.714025
0.0552	0.088037	0.136327	0.215458	0.341702	0.519956	0.714633
0.0557	0.088878	0.137344	0.216629	0.342939	0.521084	0.715465
0.0562	0.0894641	0.138051	0.217442	0.343797	0.521865	0.716039
0.0567	0.0902645	0.139015	0.218549	0.344963	0.522924	0.716817
0.0572	0.0911492	0.140078	0.219768	0.346244	0.524086	0.71767
0.0577	0.0917473	0.140796	0.220589	0.347107	0.524867	0.718241
0.0582	0.092588	0.141804	0.22174	0.348313	0.525957	0.719038
0.0587	0.09325	0.142596	0.222644	0.349258	0.52681	0.719661
0.0592	0.0941008	0.143612	0.223801	0.350467	0.5279	0.720455
0.0597	0.0948057	0.144453	0.224757	0.351464	0.528797	0.721108
0.0602	0.0956901	0.145506	0.225953	0.352709	0.529916	0.72192
0.0607	0.0966815	0.146685	0.227288	0.354098	0.531161	0.722823
0.0612	0.0974329	0.147577	0.228297	0.355146	0.532099	0.723503
0.0617	0.0983592	0.148675	0.229538	0.356432	0.533249	0.724334
0.0622	0.0991413	0.1496	0.230582	0.357512	0.534214	0.725031
0.0627	0.10022	0.150875	0.232018	0.358996	0.535536	0.725984
0.0632	0.10089	0.151666	0.232908	0.359915	0.536354	0.726573
0.0637	0.101654	0.152566	0.233918	0.360956	0.537279	0.727238
0.0642	0.102425	0.153474	0.234936	0.362003	0.538209	0.727905
0.0647	0.103092	0.154257	0.235814	0.362905	0.539008	0.728477
0.0652	0.103866	0.155165	0.236828	0.363945	0.539929	0.729136
0.0657	0.104423	0.155817	0.237557	0.364692	0.540588	0.729608
0.0662	0.105263	0.1568	0.238653	0.365813	0.541578	0.730314
0.0667	0.10589	0.157533	0.239469	0.366647	0.542312	0.730837
0.0672	0.106752	0.158538	0.240587	0.367787	0.543316	0.731552
0.0677	0.107658	0.159593	0.241759	0.368981	0.544365	0.732297
0.0682	0.108354	0.160403	0.242657	0.369895	0.545167	0.732866
0.0687	0.109125	0.161299	0.243648	0.370902	0.546049	0.733491
0.0692	0.109726	0.161995	0.244419	0.371684	0.546734	0.733975
0.0697	0.110539	0.162938	0.24546	0.372738	0.547655	0.734627
0.0702	0.111129	0.163621	0.246213	0.373501	0.548321	0.735097
0.0707	0.111923	0.164538	0.247224	0.374522	0.549211	0.735724
0.0712	0.112724	0.165463	0.248241	0.375548	0.550105	0.736353
0.0717	0.113571	0.166439	0.249314	0.37663	0.551045	0.737015
0.0722	0.114499	0.167507	0.250485	0.377809	0.552069	0.737733
0.0727	0.115086	0.168182	0.251225	0.378553	0.552714	0.738186
0.0732	0.115923	0.169143	0.252277	0.379609	0.553629	0.738827
0.0737	0.116654	0.169981	0.253193	0.380528	0.554424	0.739383
0.0742	0.117585	0.171047	0.254357	0.381694	0.555431	0.740086
0.0747	0.118183	0.171731	0.255102	0.382439	0.556074	0.740535
0.0752	0.119085	0.172763	0.256226	0.383562	0.557042	0.74121
0.0757	0.120047	0.17386	0.25742	0.384753	0.558067	0.741923
0.0762	0.120754	0.174665	0.258294	0.385624	0.558816	0.742444
0.0767	0.121632	0.175665	0.259379	0.386705	0.559744	0.743088
0.0772	0.122375	0.17651	0.260295	0.387615	0.560525	0.74363
0.0777	0.123198	0.177445	0.261307	0.38862	0.561385	0.744226
0.0782	0.123858	0.178194	0.262116	0.389423	0.562073	0.744701
0.0787	0.12464	0.179079	0.263072	0.39037	0.562882	0.745261
0.0792	0.12538	0.179916	0.263975	0.391264	0.563645	0.745787
0.0797	0.125939	0.180548	0.264657	0.391937	0.564219	0.746183
0.0802	0.126803	0.181523	0.265706	0.392973	0.565102	0.746791
0.0807	0.127434	0.182236	0.266472	0.393728	0.565744	0.747233
0.0812	0.128325	0.183239	0.267549	0.39479	0.566646	0.747853
0.0817	0.129094	0.184105	0.268478	0.395703	0.567421	0.748385
0.0822	0.130045	0.185173	0.269622	0.396828	0.568375	0.749039
0.0827	0.130853	0.186081	0.270594	0.397782	0.569183	0.749592
0.0832	0.131553	0.186866	0.271433	0.398605	0.569879	0.750068
0.0837	0.132387	0.187799	0.272429	0.399581	0.570704	0.750632
0.0842	0.133033	0.188523	0.273202	0.400337	0.571342	0.751068
0.0847	0.133884	0.189474	0.274215	0.401328	0.572177	0.751637
0.0852	0.134544	0.190211	0.275	0.402094	0.572823	0.752077
0.0857	0.135432	0.191202	0.276053	0.403121	0.573687	0.752665
0.0862	0.136099	0.191945	0.276843	0.403891	0.574334	0.753105
0.0867	0.137066	0.193021	0.277984	0.405002	0.575267	0.753738
0.0872	0.137971	0.194028	0.279051	0.406039	0.576137	0.754328
0.0877	0.138615	0.194743	0.279808	0.406775	0.576754	0.754746
0.0882	0.139545	0.195775	0.2809	0.407834	0.577641	0.755346
0.0887	0.14026	0.196568	0.281738	0.408646	0.578319	0.755805
0.0892	0.141365	0.197791	0.283029	0.409897	0.579364	0.756511
0.0897	0.142016	0.198511	0.283789	0.410632	0.579978	0.756925
0.0902	0.142793	0.19937	0.284693	0.411506	0.580706	0.757416
0.0907	0.143628	0.200291	0.285663	0.412442	0.581486	0.757942
0.0912	0.144357	0.201095	0.286508	0.413258	0.582164	0.758398
0.0917	0.145347	0.202186	0.287654	0.414362	0.583082	0.759015
0.0922	0.145971	0.202874	0.288375	0.415056	0.583659	0.759402
0.0927	0.146941	0.20394	0.289493	0.416131	0.584551	0.76
0.0932	0.147671	0.204742	0.290333	0.416938	0.58522	0.760449
0.0937	0.148638	0.205804	0.291444	0.418005	0.586102	0.76104
0.0942	0.149607	0.206866	0.292554	0.419069	0.586983	0.761628
0.0947	0.150328	0.207656	0.293379	0.419859	0.587636	0.762065
0.0952	0.151203	0.208614	0.294378	0.420815	0.588425	0.762592
0.0957	0.151789	0.209255	0.295046	0.421454	0.588952	0.762943
0.0962	0.15269	0.210238	0.29607	0.422433	0.589758	0.763481
0.0967	0.153512	0.211136	0.297004	0.423324	0.590492	0.763969
0.0972	0.154349	0.212048	0.297953	0.424229	0.591236	0.764464
0.0977	0.155192	0.212966	0.298906	0.425136	0.591982	0.76496
0.0982	0.155924	0.213763	0.299733	0.425923	0.592628	0.765389
0.0987	0.156924	0.214851	0.30086	0.426995	0.593508	0.765972
0.0992	0.157569	0.215552	0.301585	0.427685	0.594073	0.766346
0.0997	0.158357	0.216407	0.30247	0.428525	0.59476	0.766802
0.1002	0.159281	0.217409	0.303506	0.429507	0.595564	0.767333
0.1007	0.159944	0.218127	0.304248	0.43021	0.596138	0.767713
0.1012	0.160997	0.219267	0.305424	0.431323	0.597047	0.768313
0.1017	0.161754	0.220086	0.306268	0.432121	0.597699	0.768743
0.1022	0.162897	0.221321	0.307541	0.433324	0.598679	0.769389
0.1027	0.163974	0.222484	0.308738	0.434454	0.599599	0.769995
0.1032	0.16467	0.223234	0.309509	0.435182	0.600191	0.770385
0.1037	0.165628	0.224267	0.31057	0.436181	0.601004	0.770919
0.1042	0.166312	0.225004	0.311326	0.436894	0.601583	0.771299
0.1047	0.167247	0.226009	0.312358	0.437865	0.602371	0.771816
0.1052	0.167878	0.226688	0.313054	0.438519	0.602901	0.772164
0.1057	0.168867	0.22775	0.314141	0.43954	0.603729	0.772707
0.1062	0.169682	0.228625	0.315036	0.44038	0.604409	0.773152
0.1067	0.170659	0.229673	0.316107	0.441385	0.605222	0.773684
0.1072	0.171467	0.230538	0.316991	0.442213	0.605891	0.774121
0.1077	0.172109	0.231226	0.317693	0.44287	0.606422	0.774468
0.1082	0.17289	0.232061	0.318544	0.443667	0.607065	0.774887
0.1087	0.173604	0.232825	0.319322	0.444394	0.607651	0.77527
0.1092	0.17458	0.233867	0.320383	0.445385	0.60845	0.77579
0.1097	0.175216	0.234546	0.321074	0.44603	0.608969	0.776127
0.1102	0.176095	0.235483	0.322027	0.446918	0.609683	0.776592
0.1107	0.17705	0.236501	0.32306	0.44788	0.610457	0.777095
0.1112	0.177802	0.237301	0.323872	0.448637	0.611064	0.77749
0.1117	0.178682	0.238237	0.324822	0.44952	0.611773	0.777949
0.1122	0.179315	0.23891	0.325503	0.450153	0.612281	0.778279
0.1127	0.180379	0.24004	0.326647	0.451216	0.613132	0.77883
0.1132	0.181374	0.241097	0.327716	0.452208	0.613926	0.779345
0.1137	0.182442	0.242229	0.328861	0.45327	0.614776	0.779894
0.1142	0.183657	0.243516	0.330161	0.454475	0.615739	0.780517
0.1147	0.184532	0.244443	0.331097	0.455341	0.616431	0.780964
0.1152	0.185651	0.245627	0.33229	0.456445	0.617312	0.781532
0.1157	0.186574	0.246602	0.333274	0.457355	0.618037	0.782
0.1162	0.18762	0.247707	0.334386	0.458383	0.618857	0.782528
0.1167	0.188415	0.248547	0.335232	0.459163	0.619478	0.782928
0.1172	0.18968	0.249882	0.336574	0.460401	0.620464	0.783562
0.1177	0.190718	0.250976	0.337673	0.461414	0.621269	0.78408
0.1182	0.19178	0.252094	0.338795	0.462448	0.622091	0.784608
0.1187	0.192952	0.253328	0.340034	0.463588	0.622996	0.785189
0.1192	0.193684	0.254098	0.340806	0.464298	0.623559	0.785551
0.1197	0.19469	0.255155	0.341865	0.465272	0.624331	0.786046
0.1202	0.195366	0.255865	0.342576	0.465925	0.624848	0.786377
0.1207	0.196266	0.25681	0.343521	0.466792	0.625535	0.786817
0.1212	0.196922	0.257498	0.344208	0.467423	0.626034	0.787136
0.1217	0.197926	0.25855	0.34526	0.468386	0.626796	0.787623
0.1222	0.198904	0.259575	0.346283	0.469323	0.627536	0.788096
0.1227	0.19963	0.260334	0.34704	0.470016	0.628083	0.788445
0.1232	0.200722	0.261477	0.348179	0.471058	0.628905	0.788969
0.1237	0.201399	0.262184	0.348883	0.471702	0.629412	0.789293
0.1242	0.202445	0.263276	0.349971	0.472695	0.630195	0.789792
0.1247	0.203245	0.264112	0.350802	0.473454	0.630792	0.790172
0.1252	0.20422	0.265128	0.351812	0.474375	0.631517	0.790633
0.1257	0.205137	0.266084	0.352762	0.475241	0.632198	0.791065
0.1262	0.20584	0.266816	0.353489	0.475903	0.632718	0.791396
0.1267	0.206715	0.267726	0.354392	0.476725	0.633363	0.791806
0.1272	0.207354	0.268391	0.355051	0.477324	0.633833	0.792104
0.1277	0.208357	0.269434	0.356085	0.478264	0.63457	0.792571
0.1282	0.20901	0.270112	0.356756	0.478873	0.635048	0.792874
0.1287	0.209959	0.271098	0.357731	0.479759	0.635741	0.793313
0.1292	0.211009	0.272186	0.358808	0.480735	0.636505	0.793796
0.1297	0.21167	0.272871	0.359485	0.481349	0.636985	0.7941
0.1302	0.212544	0.273777	0.360379	0.482159	0.637618	0.7945
0.1307	0.213225	0.274482	0.361075	0.482789	0.63811	0.794811
0.1312	0.214265	0.275558	0.362135	0.483749	0.638859	0.795283
0.1317	0.215097	0.276418	0.362984	0.484516	0.639457	0.795661
0.1322	0.216159	0.277516	0.364065	0.485492	0.640219	0.79614
0.1327	0.217085	0.278471	0.365005	0.486342	0.64088	0.796557
0.1332	0.217836	0.279247	0.365768	0.48703	0.641416	0.796894
0.1337	0.218749	0.280189	0.366694	0.487865	0.642066	0.797303
0.1342	0.219457	0.280918	0.36741	0.488511	0.642568	0.797619
0.1347	0.220459	0.28195	0.368423	0.489423	0.643277	0.798064
0.1352	0.221182	0.282694	0.369154	0.490081	0.643787	0.798385
0.1357	0.222196	0.283738	0.370177	0.491002	0.644502	0.798833
0.1362	0.223077	0.284643	0.371065	0.491799	0.645121	0.799221
0.1367	0.223785	0.28537	0.371776	0.492439	0.645616	0.799532
0.1372	0.224681	0.28629	0.372677	0.493248	0.646243	0.799924
0.1377	0.225328	0.286955	0.373327	0.493831	0.646694	0.800207
0.1382	0.226113	0.28776	0.374114	0.494536	0.64724	0.800548
0.1387	0.226799	0.288463	0.374801	0.495152	0.647716	0.800846
0.1392	0.227751	0.289438	0.375753	0.496005	0.648375	0.801258
0.1397	0.228488	0.290192	0.376489	0.496664	0.648884	0.801576
0.1402	0.229582	0.291312	0.377581	0.497641	0.649638	0.802046
0.1407	0.230671	0.292426	0.378666	0.498612	0.650387	0.802513
0.1412	0.231388	0.293158	0.37938	0.499249	0.650878	0.802819
0.1417	0.232279	0.294067	0.380265	0.50004	0.651487	0.803199
0.1422	0.233013	0.294817	0.380994	0.500691	0.651988	0.803511
0.1427	0.233985	0.295808	0.381958	0.501551	0.65265	0.803923
0.1432	0.234742	0.29658	0.382708	0.50222	0.653164	0.804242
0.1437	0.235788	0.297646	0.383743	0.503142	0.653873	0.804683
0.1442	0.236937	0.298816	0.38488	0.504153	0.65465	0.805166
0.1447	0.237784	0.299678	0.385715	0.504897	0.655221	0.80552
0.1452	0.238826	0.300738	0.386743	0.505811	0.655923	0.805955
0.1457	0.239471	0.301393	0.387378	0.506376	0.656355	0.806224
0.1462	0.240421	0.302359	0.388313	0.507206	0.656992	0.806618
0.1467	0.241192	0.303141	0.389071	0.507879	0.657507	0.806937
0.1472	0.242104	0.304067	0.389966	0.508674	0.658116	0.807314
0.1477	0.24309	0.305067	0.390933	0.509532	0.658772	0.80772
0.1482	0.243857	0.305845	0.391684	0.510198	0.659281	0.808035
0.1487	0.244751	0.30675	0.392559	0.510972	0.659873	0.808401
0.1492	0.245424	0.307432	0.393216	0.511554	0.660318	0.808675
0.1497	0.2463	0.308318	0.394071	0.512311	0.660895	0.809032
0.1502	0.246879	0.308904	0.394636	0.512811	0.661277	0.809267
0.1507	0.247674	0.309708	0.395411	0.513496	0.661799	0.809589
0.1512	0.248477	0.310519	0.396192	0.514186	0.662325	0.809914
0.1517	0.249195	0.311244	0.39689	0.514802	0.662794	0.810203
0.1522	0.250126	0.312183	0.397793	0.515599	0.663402	0.810576
0.1527	0.250919	0.312983	0.398563	0.516278	0.663918	0.810894
0.1532	0.251826	0.313898	0.399441	0.517053	0.664507	0.811256
0.1537	0.252661	0.314739	0.40025	0.517765	0.665049	0.811589
0.1542	0.253549	0.315634	0.401109	0.518521	0.665623	0.811942
0.1547	0.254331	0.316421	0.401864	0.519186	0.666128	0.812252
0.1552	0.255262	0.317357	0.402762	0.519976	0.666727	0.81262
0.1557	0.256365	0.318466	0.403825	0.520911	0.667436	0.813055
0.1562	0.257152	0.319257	0.404582	0.521576	0.66794	0.813364
0.1567	0.258194	0.320304	0.405584	0.522457	0.668608	0.813773
0.1572	0.258983	0.321096	0.406342	0.523122	0.669111	0.814081
0.1577	0.260198	0.322315	0.407508	0.524145	0.669886	0.814555
0.1582	0.26111	0.32323	0.408383	0.524912	0.670466	0.81491
0.1587	0.262199	0.324321	0.409425	0.525826	0.671157	0.815333
0.1592	0.263276	0.3254	0.410455	0.526729	0.671839	0.81575
0.1597	0.264006	0.326131	0.411153	0.52734	0.672301	0.816031
0.1602	0.264942	0.327068	0.412048	0.528122	0.672892	0.816392
0.1607	0.265648	0.327774	0.412721	0.528711	0.673336	0.816663
0.1612	0.266756	0.328882	0.413777	0.529634	0.674033	0.817088
0.1617	0.267449	0.329574	0.414436	0.53021	0.674467	0.817353
0.1622	0.268408	0.330532	0.415348	0.531007	0.675067	0.817719
0.1627	0.269439	0.331562	0.416328	0.531863	0.675711	0.818111
0.1632	0.270302	0.332422	0.417146	0.532577	0.676249	0.818438
0.1637	0.271446	0.333564	0.418232	0.533523	0.676961	0.818871
0.1642	0.272377	0.334492	0.419113	0.534292	0.677539	0.819223
0.1647	0.273489	0.3356	0.420166	0.535209	0.678228	0.819642
0.1652	0.27431	0.336418	0.420942	0.535885	0.678736	0.81995
0.1657	0.275277	0.337379	0.421855	0.53668	0.679333	0.820312
0.1662	0.276416	0.338513	0.42293	0.537615	0.680035	0.820738
0.1667	0.277166	0.339259	0.423637	0.53823	0.680496	0.821018
0.1672	0.278248	0.340334	0.424655	0.539115	0.68116	0.821421
0.1677	0.279202	0.341282	0.425553	0.539895	0.681744	0.821775
0.1682	0.280575	0.342646	0.426844	0.541016	0.682584	0.822284
0.1687	0.281439	0.343503	0.427655	0.54172	0.683111	0.822603
0.1692	0.282418	0.344474	0.428573	0.542517	0.683707	0.822964
0.1697	0.283305	0.345354	0.429405	0.543238	0.684247	0.82329
0.1702	0.284555	0.346592	0.430575	0.544252	0.685005	0.823748
0.1707	0.285703	0.34773	0.431649	0.545183	0.685701	0.824169
0.1712	0.286552	0.348571	0.432443	0.54587	0.686214	0.824478
0.1717	0.287749	0.349755	0.43356	0.546837	0.686936	0.824915
0.1722	0.288706	0.350702	0.434453	0.54761	0.687512	0.825263
0.1727	0.290185	0.352165	0.435832	0.548802	0.688402	0.825799
0.1732	0.291087	0.353057	0.436672	0.549528	0.688943	0.826125
0.1737	0.292232	0.354187	0.437737	0.550448	0.689629	0.826539
0.1742	0.293317	0.355259	0.438746	0.551319	0.690278	0.82693
0.1747	0.294147	0.356079	0.439517	0.551985	0.690773	0.827228
0.1752	0.295192	0.357109	0.440486	0.552821	0.691396	0.827602
0.1757	0.296042	0.357948	0.441274	0.553501	0.691901	0.827907
0.1762	0.297197	0.359087	0.442344	0.554423	0.692587	0.828319
0.1767	0.298075	0.359952	0.443157	0.555123	0.693107	0.828632
0.1772	0.299165	0.361025	0.444165	0.555991	0.693752	0.829019
0.1777	0.300183	0.362027	0.445105	0.5568	0.694353	0.82938
0.1782	0.300978	0.362809	0.445838	0.557432	0.694822	0.829661
0.1787	0.301957	0.363772	0.446741	0.558208	0.695398	0.830007
0.1792	0.302757	0.364559	0.447478	0.558842	0.695868	0.830289
0.1797	0.303813	0.365596	0.44845	0.559677	0.696487	0.83066
0.1802	0.304606	0.366375	0.449179	0.560304	0.696951	0.830938
0.1807	0.305785	0.367532	0.450262	0.561233	0.69764	0.83135
0.1812	0.306877	0.368605	0.451266	0.562094	0.698277	0.831732
0.1817	0.307707	0.369419	0.452027	0.562747	0.69876	0.832021
0.1822	0.308992	0.370679	0.453205	0.563757	0.699507	0.832468
0.1827	0.309871	0.37154	0.454009	0.564447	0.700017	0.832773
0.1832	0.310799	0.372449	0.454858	0.565175	0.700555	0.833094
0.1837	0.311447	0.373084	0.45545	0.565682	0.70093	0.833318
0.1842	0.312499	0.374114	0.456412	0.566505	0.701538	0.833681
0.1847	0.313636	0.375226	0.457449	0.567392	0.702193	0.834072
0.1852	0.314465	0.376037	0.458205	0.568039	0.70267	0.834357
0.1857	0.315663	0.377208	0.459297	0.568972	0.703358	0.834767
0.1862	0.316645	0.378168	0.46019	0.569736	0.703921	0.835103
0.1867	0.317872	0.379367	0.461307	0.57069	0.704624	0.835521
0.1872	0.318684	0.380159	0.462044	0.571319	0.705088	0.835798
0.1877	0.319722	0.381173	0.462987	0.572124	0.70568	0.836151
0.1882	0.320684	0.382112	0.463861	0.57287	0.706229	0.836477
0.1887	0.321719	0.38312	0.464798	0.573669	0.706817	0.836827
0.1892	0.32267	0.384048	0.46566	0.574404	0.707358	0.837148
0.1897	0.323275	0.384637	0.466208	0.57487	0.7077	0.837352
0.1902	0.324115	0.385455	0.466967	0.575518	0.708176	0.837635
0.1907	0.324771	0.386094	0.46756	0.576023	0.708547	0.837855
0.1912	0.325786	0.387082	0.468477	0.576803	0.709119	0.838195
0.1917	0.32664	0.387913	0.469247	0.577458	0.7096	0.83848
0.1922	0.327611	0.388857	0.470123	0.578203	0.710147	0.838805
0.1927	0.328585	0.389804	0.471	0.578949	0.710694	0.839129
0.1932	0.329394	0.39059	0.471729	0.579568	0.711147	0.839398
0.1937	0.330497	0.391662	0.472721	0.58041	0.711765	0.839764
0.1942	0.331329	0.39247	0.473468	0.581045	0.71223	0.840039
0.1947	0.332415	0.393523	0.474443	0.581872	0.712836	0.840398
0.1952	0.333141	0.394228	0.475095	0.582426	0.71324	0.840637
0.1957	0.334357	0.395407	0.476185	0.58335	0.713917	0.841038
0.1962	0.335348	0.396368	0.477073	0.584103	0.714468	0.841363
0.1967	0.336228	0.397221	0.477861	0.584771	0.714956	0.841652
0.1972	0.33746	0.398414	0.478963	0.585704	0.715638	0.842055
0.1977	0.338288	0.399216	0.479703	0.586331	0.716096	0.842325
0.1982	0.339513	0.400402	0.480797	0.587257	0.716772	0.842725
0.1987	0.340386	0.401247	0.481577	0.587917	0.717253	0.843009
0.1992	0.341544	0.402366	0.482609	0.58879	0.71789	0.843385
0.1997	0.342584	0.403372	0.483536	0.589574	0.718462	0.843722
0.2002	0.343373	0.404135	0.484238	0.590168	0.718895	0.843977
0.2007	0.344495	0.405219	0.485237	0.591011	0.71951	0.844339
0.2012	0.345396	0.406089	0.486038	0.591688	0.720003	0.84463
0.2017	0.346696	0.407344	0.487193	0.592663	0.720713	0.845048
0.2022	0.347728	0.40834	0.488109	0.593436	0.721276	0.845379
0.2027	0.348947	0.409517	0.489191	0.594349	0.72194	0.84577
0.2032	0.349725	0.410267	0.489881	0.59493	0.722363	0.846019
0.2037	0.350585	0.411096	0.490643	0.595573	0.722831	0.846294
0.2042	0.351643	0.412115	0.491579	0.596362	0.723404	0.846631
0.2047	0.352394	0.412838	0.492243	0.596921	0.723811	0.84687
0.2052	0.353392	0.4138	0.493125	0.597664	0.72435	0.847187
0.2057	0.353998	0.414383	0.493661	0.598115	0.724678	0.847379
0.2062	0.355075	0.415419	0.494611	0.598915	0.725258	0.84772
0.2067	0.355935	0.416247	0.49537	0.599553	0.725721	0.847992
0.2072	0.357198	0.417461	0.496483	0.600489	0.7264	0.84839
0.2077	0.358419	0.418635	0.497558	0.601393	0.727056	0.848775
0.2082	0.3593	0.419482	0.498334	0.602045	0.727528	0.849051
0.2087	0.360263	0.420406	0.499181	0.602756	0.728044	0.849353
0.2092	0.361239	0.421344	0.500038	0.603476	0.728565	0.849659
0.2097	0.3626	0.42265	0.501234	0.60448	0.729292	0.850084
0.2102	0.363379	0.423397	0.501917	0.605054	0.729707	0.850327
0.2107	0.364456	0.424431	0.502863	0.605846	0.730281	0.850663
0.2112	0.365594	0.425522	0.503859	0.606682	0.730885	0.851017
0.2117	0.366366	0.426262	0.504536	0.607249	0.731295	0.851256
0.2122	0.367345	0.4272	0.505393	0.607967	0.731814	0.85156
0.2127	0.368168	0.427988	0.506113	0.60857	0.73225	0.851814
0.2132	0.369332	0.429103	0.50713	0.609422	0.732865	0.852174
0.2137	0.370237	0.429969	0.50792	0.610084	0.733343	0.852453
0.2142	0.371491	0.431169	0.509015	0.611	0.734004	0.852839
0.2147	0.372845	0.432464	0.510196	0.611988	0.734717	0.853255
0.2152	0.373916	0.433489	0.51113	0.612768	0.735281	0.853583
0.2157	0.375195	0.434712	0.512244	0.6137	0.735952	0.853975
0.2162	0.3762	0.435671	0.513118	0.61443	0.736479	0.854282
0.2167	0.377577	0.436987	0.514316	0.615431	0.7372	0.854702
0.2172	0.378563	0.437929	0.515174	0.616148	0.737716	0.855003
0.2177	0.379837	0.439145	0.51628	0.617071	0.738381	0.85539
0.2182	0.380798	0.440062	0.517115	0.617768	0.738883	0.855682
0.2187	0.381976	0.441186	0.518137	0.618621	0.739497	0.856039
0.2192	0.383261	0.442411	0.519251	0.61955	0.740165	0.856428
0.2197	0.384125	0.443235	0.519999	0.620174	0.740614	0.856689
0.2202	0.385428	0.444477	0.521128	0.621114	0.74129	0.857082
0.2207	0.386379	0.445383	0.52195	0.621799	0.741782	0.857369
0.2212	0.387357	0.446314	0.522796	0.622504	0.742289	0.857663
0.2217	0.388231	0.447147	0.523552	0.623133	0.742741	0.857925
0.2222	0.38932	0.448184	0.524492	0.623916	0.743303	0.858252
0.2227	0.390365	0.449178	0.525394	0.624667	0.743842	0.858564
0.2232	0.391184	0.449957	0.5261	0.625254	0.744263	0.858809
0.2237	0.392401	0.451114	0.527149	0.626127	0.744889	0.859172
0.2242	0.393261	0.451932	0.52789	0.626742	0.74533	0.859428
0.2247	0.394411	0.453025	0.528881	0.627566	0.745921	0.85977
0.2252	0.395233	0.453806	0.529587	0.628153	0.746341	0.860014
0.2257	0.396266	0.454787	0.530476	0.628891	0.74687	0.86032
0.2262	0.397398	0.455862	0.531449	0.629698	0.747449	0.860655
0.2267	0.398131	0.456558	0.532078	0.630221	0.747823	0.860872
0.2272	0.399252	0.457621	0.53304	0.631019	0.748394	0.861203
0.2277	0.400085	0.458411	0.533754	0.631612	0.748818	0.861448
0.2282	0.401202	0.459471	0.534712	0.632406	0.749386	0.861776
0.2287	0.402008	0.460235	0.535402	0.632978	0.749795	0.862013
0.2292	0.40294	0.461118	0.5362	0.633639	0.750268	0.862286
0.2297	0.40409	0.462207	0.537184	0.634454	0.75085	0.862623
0.2302	0.404963	0.463034	0.537931	0.635073	0.751292	0.862878
0.2307	0.406123	0.464133	0.538922	0.635893	0.751878	0.863217
0.2312	0.407076	0.465034	0.539735	0.636567	0.752359	0.863494
0.2317	0.408106	0.466009	0.540615	0.637295	0.752879	0.863794
0.2322	0.408963	0.46682	0.541346	0.637899	0.75331	0.864043
0.2327	0.410071	0.467867	0.54229	0.63868	0.753867	0.864365
0.2332	0.411153	0.46889	0.543212	0.639442	0.754411	0.864678
0.2337	0.412023	0.469713	0.543953	0.640055	0.754847	0.86493
0.2342	0.413164	0.47079	0.544923	0.640856	0.755419	0.865259
0.2347	0.413997	0.471577	0.545632	0.641442	0.755836	0.865499
0.2352	0.414948	0.472476	0.546441	0.642109	0.756311	0.865773
0.2357	0.415699	0.473185	0.547078	0.642636	0.756686	0.865989
0.2362	0.416719	0.474147	0.547944	0.64335	0.757195	0.866282
0.2367	0.417507	0.47489	0.548612	0.643902	0.757587	0.866508
0.2372	0.418532	0.475857	0.549481	0.644619	0.758097	0.866801
0.2377	0.419583	0.476848	0.550372	0.645353	0.75862	0.867102
0.2382	0.420289	0.477514	0.550971	0.645846	0.75897	0.867303
0.2387	0.421387	0.478548	0.551899	0.646612	0.759515	0.867616
0.2392	0.422155	0.479272	0.55255	0.647147	0.759895	0.867835
0.2397	0.42321	0.480266	0.553442	0.647882	0.760417	0.868135
0.2402	0.423923	0.480937	0.554044	0.648378	0.760769	0.868337
0.2407	0.425072	0.482018	0.555014	0.649177	0.761336	0.868663
0.2412	0.426027	0.482917	0.555821	0.64984	0.761808	0.868933
0.2417	0.426794	0.483638	0.556467	0.650372	0.762185	0.86915
0.2422	0.427844	0.484626	0.557352	0.6511	0.762702	0.869446
0.2427	0.428613	0.485348	0.558	0.651633	0.763079	0.869663
0.2432	0.429788	0.486453	0.55899	0.652446	0.763656	0.869993
0.2437	0.430676	0.487288	0.559737	0.653061	0.764091	0.870243
0.2442	0.431892	0.48843	0.560761	0.653901	0.764687	0.870584
0.2447	0.43287	0.489349	0.561583	0.654577	0.765166	0.870858
0.2452	0.433665	0.490095	0.562251	0.655125	0.765554	0.871081
0.2457	0.434792	0.491152	0.563197	0.655902	0.766104	0.871396
0.2462	0.435732	0.492035	0.563986	0.656549	0.766562	0.871658
0.2467	0.436901	0.493131	0.564967	0.657354	0.767132	0.871984
0.2472	0.437761	0.493939	0.565688	0.657946	0.76755	0.872223
0.2477	0.438799	0.494911	0.566558	0.658658	0.768055	0.872512
0.2482	0.439789	0.495839	0.567387	0.659338	0.768535	0.872786
0.2487	0.440503	0.496508	0.567985	0.659828	0.768881	0.872984
0.2492	0.441526	0.497467	0.568841	0.660529	0.769377	0.873268
0.2497	0.442533	0.49841	0.569683	0.661219	0.769864	0.873546
0.2502	0.443694	0.499498	0.570653	0.662014	0.770426	0.873867
0.2507	0.444529	0.500279	0.571351	0.662585	0.770829	0.874097
0.2512	0.445587	0.501269	0.572234	0.663307	0.771339	0.874388
0.2517	0.446338	0.501972	0.572861	0.66382	0.771701	0.874595
0.2522	0.447409	0.502974	0.573754	0.664551	0.772216	0.874889
0.2527	0.448623	0.504108	0.574765	0.665378	0.7728	0.875222
0.2532	0.449571	0.504995	0.575555	0.666024	0.773255	0.875481
0.2537	0.450856	0.506196	0.576625	0.666898	0.773872	0.875833
0.2542	0.451785	0.507064	0.577398	0.66753	0.774317	0.876087
0.2547	0.452908	0.508113	0.578332	0.668293	0.774855	0.876393
0.2552	0.453695	0.508848	0.578987	0.668827	0.775231	0.876608
0.2557	0.454699	0.509785	0.579821	0.669509	0.775711	0.876881
0.2562	0.455794	0.510808	0.580731	0.670251	0.776234	0.877179
0.2567	0.45668	0.511634	0.581466	0.670851	0.776656	0.877419
0.2572	0.457759	0.512641	0.582361	0.671582	0.77717	0.877712
0.2577	0.458543	0.513373	0.583011	0.672112	0.777544	0.877924
0.2582	0.459668	0.514421	0.583944	0.672872	0.778078	0.878228
0.2587	0.460489	0.515186	0.584624	0.673426	0.778468	0.87845
0.2592	0.461561	0.516185	0.585511	0.67415	0.778976	0.878739
0.2597	0.462708	0.517255	0.586461	0.674923	0.77952	0.879048
0.2602	0.463559	0.518047	0.587164	0.675497	0.779923	0.879277
0.2607	0.464618	0.519034	0.58804	0.67621	0.780424	0.879561
0.2612	0.465578	0.519927	0.588833	0.676856	0.780878	0.879819
0.2617	0.466945	0.5212	0.589963	0.677775	0.781523	0.880186
0.2622	0.467942	0.522127	0.590785	0.678445	0.781993	0.880452
0.2627	0.469069	0.523176	0.591715	0.679201	0.782524	0.880754
0.2632	0.470398	0.524412	0.592811	0.680093	0.78315	0.881109
0.2637	0.471291	0.525243	0.593547	0.680691	0.78357	0.881347
0.2642	0.472554	0.526417	0.594588	0.681537	0.784163	0.881683
0.2647	0.473422	0.527223	0.595302	0.682118	0.78457	0.881914
0.2652	0.474515	0.528239	0.596202	0.682849	0.785083	0.882205
0.2657	0.475406	0.529067	0.596936	0.683445	0.785501	0.882441
0.2662	0.476537	0.530118	0.597866	0.684201	0.78603	0.882741
0.2667	0.477547	0.531056	0.598696	0.684875	0.786502	0.883009
0.2672	0.478917	0.532327	0.599821	0.685788	0.787142	0.883371
0.2677	0.480296	0.533607	0.600954	0.686708	0.787785	0.883735
0.2682	0.481299	0.534538	0.601777	0.687376	0.788253	0.884
0.2687	0.482483	0.535637	0.602748	0.688164	0.788805	0.884312
0.2692	0.483254	0.536352	0.603381	0.688676	0.789163	0.884515
0.2697	0.48425	0.537275	0.604197	0.689338	0.789626	0.884777
0.2702	0.485075	0.53804	0.604872	0.689886	0.790009	0.884994
0.2707	0.486125	0.539013	0.605732	0.690583	0.790496	0.885269
0.2712	0.487444	0.540235	0.606812	0.691458	0.791108	0.885615
0.2717	0.488288	0.541017	0.607503	0.692017	0.791499	0.885836
0.2722	0.489364	0.542014	0.608382	0.69273	0.791997	0.886117
0.2727	0.490257	0.54284	0.609112	0.693321	0.79241	0.88635
0.2732	0.491373	0.543874	0.610024	0.694059	0.792925	0.886641
0.2737	0.49213	0.544575	0.610642	0.694559	0.793275	0.886839
0.2742	0.493249	0.54561	0.611556	0.695299	0.793791	0.88713
0.2747	0.494309	0.546591	0.61242	0.695998	0.794279	0.887405
0.2752	0.495279	0.547488	0.613211	0.696638	0.794725	0.887657
0.2757	0.49649	0.548608	0.614198	0.697436	0.795282	0.887971
0.2762	0.49721	0.549273	0.614785	0.69791	0.795613	0.888158
0.2767	0.498355	0.550332	0.615717	0.698664	0.796138	0.888454
0.2772	0.499229	0.551139	0.616429	0.699239	0.796539	0.88868
0.2777	0.500346	0.552171	0.617337	0.699973	0.797051	0.888968
0.2782	0.501425	0.553168	0.618215	0.700682	0.797544	0.889247
0.2787	0.50223	0.553911	0.618869	0.70121	0.797912	0.889454
0.2792	0.503378	0.554971	0.619802	0.701964	0.798437	0.889749
0.2797	0.504338	0.555857	0.620582	0.702593	0.798875	0.889996
0.2802	0.505559	0.556984	0.621573	0.703393	0.799432	0.89031
0.2807	0.506501	0.557853	0.622338	0.70401	0.799862	0.890551
0.2812	0.507618	0.558884	0.623244	0.704741	0.80037	0.890838
0.2817	0.508784	0.559959	0.624189	0.705503	0.800901	0.891136
0.2822	0.509503	0.560622	0.624771	0.705973	0.801227	0.89132
0.2827	0.510747	0.561769	0.625779	0.706785	0.801792	0.891637
0.2832	0.511484	0.562448	0.626376	0.707266	0.802127	0.891825
0.2837	0.512497	0.563381	0.627196	0.707927	0.802586	0.892084
0.2842	0.513373	0.564189	0.627905	0.708498	0.802983	0.892307
0.2847	0.514397	0.565132	0.628733	0.709165	0.803446	0.892567
0.2852	0.51519	0.565862	0.629374	0.709682	0.803805	0.892769
0.2857	0.516245	0.566833	0.630226	0.710368	0.804282	0.893036
0.2862	0.517419	0.567914	0.631175	0.711131	0.804812	0.893334
0.2867	0.518487	0.568897	0.632037	0.711825	0.805294	0.893604
0.2872	0.519967	0.570259	0.633231	0.712786	0.805961	0.893979
0.2877	0.521034	0.571241	0.634092	0.713479	0.806441	0.894248
0.2882	0.522202	0.572315	0.635034	0.714236	0.806967	0.894543
0.2887	0.523055	0.573099	0.635722	0.714789	0.80735	0.894758
0.2892	0.52379	0.573775	0.636313	0.715265	0.80768	0.894943
0.2897	0.52487	0.574767	0.637183	0.715964	0.808165	0.895215
0.2902	0.52572	0.575548	0.637868	0.716514	0.808547	0.895429
0.2907	0.526662	0.576414	0.638626	0.717123	0.808969	0.895666
0.2912	0.52766	0.577331	0.639428	0.717768	0.809416	0.895916
0.2917	0.52849	0.578093	0.640096	0.718304	0.809787	0.896124
0.2922	0.529635	0.579145	0.641016	0.719044	0.810299	0.896411
0.2927	0.53055	0.579984	0.641751	0.719633	0.810708	0.89664
0.2932	0.531924	0.581246	0.642855	0.72052	0.811321	0.896983
0.2937	0.532783	0.582034	0.643545	0.721073	0.811704	0.897198
0.2942	0.533856	0.583019	0.644406	0.721764	0.812182	0.897466
0.2947	0.534961	0.584033	0.645292	0.722475	0.812675	0.897741
0.2952	0.535978	0.584966	0.646108	0.723129	0.813127	0.897994
0.2957	0.537126	0.586018	0.647028	0.723867	0.813638	0.89828
0.2962	0.537888	0.586717	0.647639	0.724357	0.813976	0.898469
0.2967	0.539001	0.587737	0.64853	0.725071	0.81447	0.898745
0.2972	0.539796	0.588466	0.649167	0.725581	0.814823	0.898942
0.2977	0.540946	0.589519	0.650086	0.726318	0.815333	0.899227
0.2982	0.542102	0.590578	0.651012	0.72706	0.815845	0.899513
0.2987	0.542967	0.59137	0.651703	0.727613	0.816227	0.899727
0.2992	0.544393	0.592676	0.652843	0.728526	0.816858	0.900079
0.2997	0.545503	0.593693	0.65373	0.729236	0.817348	0.900353
0.3002	0.546821	0.594899	0.654783	0.730079	0.81793	0.900678
0.3007	0.547962	0.595944	0.655694	0.730809	0.818434	0.90096
0.3012	0.549297	0.597165	0.65676	0.731661	0.819023	0.901288
0.3017	0.550281	0.598065	0.657544	0.732289	0.819456	0.90153
0.3022	0.551466	0.599149	0.65849	0.733045	0.819978	0.901821
0.3027	0.552706	0.600283	0.659478	0.733836	0.820523	0.902125
0.3032	0.553712	0.601203	0.66028	0.734477	0.820965	0.902372
0.3037	0.555001	0.602381	0.661307	0.735298	0.821531	0.902688
0.3042	0.556012	0.603306	0.662112	0.735941	0.821975	0.902935
0.3047	0.557359	0.604536	0.663184	0.736798	0.822566	0.903264
0.3052	0.558413	0.6055	0.664023	0.737469	0.823028	0.903522
0.3057	0.559545	0.606533	0.664923	0.738188	0.823523	0.903798
0.3062	0.560739	0.607624	0.665873	0.738946	0.824046	0.904089
0.3067	0.561982	0.608759	0.666861	0.739735	0.824589	0.904392
0.3072	0.562958	0.60965	0.667636	0.740354	0.825016	0.904629
0.3077	0.563994	0.610596	0.668459	0.741011	0.825468	0.904881
0.3082	0.564989	0.611504	0.669249	0.741642	0.825902	0.905123
0.3087	0.565793	0.612238	0.669887	0.742151	0.826253	0.905318
0.3092	0.566941	0.613285	0.670798	0.742878	0.826753	0.905596
0.3097	0.56782	0.614087	0.671496	0.743434	0.827136	0.905809
0.3102	0.568959	0.615125	0.672398	0.744154	0.827631	0.906085
0.3107	0.570015	0.616088	0.673235	0.744821	0.82809	0.90634
0.3112	0.571567	0.617504	0.674465	0.745802	0.828764	0.906715
0.3117	0.572762	0.618593	0.675411	0.746556	0.829283	0.907004
0.3122	0.573595	0.619352	0.676071	0.747082	0.829644	0.907204
0.3127	0.574851	0.620497	0.677065	0.747874	0.830189	0.907507
0.3132	0.57568	0.621251	0.67772	0.748396	0.830548	0.907707
0.3137	0.576858	0.622324	0.678652	0.749138	0.831058	0.90799
0.3142	0.577929	0.6233	0.679499	0.749813	0.831521	0.908247
0.3147	0.579306	0.624554	0.680588	0.75068	0.832117	0.908578
0.3152	0.58029	0.62545	0.681365	0.751299	0.832542	0.908814
0.3157	0.581544	0.626591	0.682355	0.752087	0.833083	0.909115
0.3162	0.583077	0.627987	0.683566	0.75305	0.833744	0.909482
0.3167	0.584138	0.628952	0.684403	0.753717	0.834202	0.909736
0.3172	0.585398	0.630099	0.685398	0.754508	0.834745	0.910037
0.3177	0.586251	0.630874	0.68607	0.755043	0.835112	0.910241
0.3182	0.587387	0.631907	0.686966	0.755755	0.835601	0.910512
0.3187	0.588286	0.632725	0.687675	0.756319	0.835987	0.910726
0.3192	0.589403	0.633741	0.688555	0.757019	0.836467	0.910993
0.3197	0.590512	0.634748	0.689428	0.757713	0.836943	0.911257
0.3202	0.591296	0.635461	0.690045	0.758203	0.837279	0.911443
0.3207	0.592328	0.636399	0.690858	0.758849	0.837722	0.911688
0.3212	0.593168	0.637162	0.691518	0.759374	0.838082	0.911888
0.3217	0.594407	0.638287	0.692493	0.760149	0.838613	0.912182
0.3222	0.595354	0.639147	0.693238	0.76074	0.839018	0.912406
0.3227	0.596549	0.640233	0.694178	0.761487	0.839529	0.91269
0.3232	0.597813	0.641381	0.695171	0.762275	0.840069	0.912989
0.3237	0.598711	0.642196	0.695876	0.762835	0.840453	0.913201
0.3242	0.599943	0.643314	0.696844	0.763603	0.840979	0.913492
0.3247	0.601048	0.644318	0.697712	0.764292	0.84145	0.913753
0.3252	0.602717	0.645832	0.699022	0.765331	0.842162	0.914147
0.3257	0.60373	0.646751	0.699817	0.765962	0.842593	0.914386
0.3262	0.605097	0.647991	0.700889	0.766813	0.843175	0.914708
0.3267	0.606158	0.648953	0.70172	0.767472	0.843627	0.914958
0.3272	0.607051	0.649763	0.702421	0.768027	0.844007	0.915168
0.3277	0.608211	0.650814	0.703329	0.768748	0.844499	0.915441
0.3282	0.609188	0.6517	0.704095	0.769355	0.844914	0.91567
0.3287	0.610506	0.652895	0.705127	0.770173	0.845474	0.915979
0.3292	0.611478	0.653776	0.705888	0.770776	0.845886	0.916207
0.3297	0.612669	0.654855	0.70682	0.771515	0.846391	0.916486
0.3302	0.613852	0.655927	0.707746	0.772248	0.846892	0.916763
0.3307	0.614796	0.656782	0.708484	0.772833	0.847292	0.916984
0.3312	0.615898	0.65778	0.709346	0.773515	0.847758	0.917242
0.3317	0.616705	0.658511	0.709977	0.774015	0.8481	0.91743
0.3322	0.617726	0.659435	0.710774	0.774647	0.848531	0.917669
0.3327	0.618737	0.660351	0.711565	0.775272	0.848958	0.917905
0.3332	0.620073	0.66156	0.712608	0.776098	0.849522	0.918216
0.3337	0.62112	0.662508	0.713425	0.776745	0.849964	0.91846
0.3342	0.622402	0.663668	0.714426	0.777537	0.850504	0.918758
0.3347	0.623676	0.664821	0.71542	0.778324	0.851041	0.919054
0.3352	0.624596	0.665653	0.716138	0.778891	0.851428	0.919268
0.3357	0.625909	0.66684	0.717162	0.779701	0.851981	0.919573
0.3362	0.627047	0.667869	0.718049	0.780403	0.852459	0.919837
0.3367	0.628331	0.66903	0.719049	0.781194	0.852999	0.920135
0.3372	0.629176	0.669794	0.719708	0.781714	0.853354	0.920331
0.3377	0.63031	0.670819	0.720591	0.782413	0.85383	0.920593
0.3382	0.631625	0.672007	0.721615	0.783222	0.854382	0.920897
0.3387	0.632453	0.672756	0.72226	0.783731	0.854729	0.921089
0.3392	0.633586	0.67378	0.723142	0.784428	0.855204	0.921351
0.3397	0.634438	0.674549	0.723804	0.784952	0.855561	0.921547
0.3402	0.635834	0.67581	0.72489	0.785809	0.856146	0.921869
0.3407	0.636932	0.676802	0.725744	0.786484	0.856605	0.922122
0.3412	0.638215	0.677961	0.726741	0.787272	0.857142	0.922418
0.3417	0.639521	0.67914	0.727756	0.788073	0.857687	0.922718
0.3422	0.640603	0.680117	0.728597	0.788736	0.858139	0.922967
0.3427	0.641929	0.681314	0.729627	0.78955	0.858693	0.923272
0.3432	0.642828	0.682126	0.730325	0.790101	0.859068	0.923479
0.3437	0.644144	0.683313	0.731346	0.790907	0.859617	0.923781
0.3442	0.645173	0.684241	0.732144	0.791536	0.860046	0.924017
0.3447	0.646468	0.68541	0.733149	0.792329	0.860585	0.924314
0.3452	0.647555	0.68639	0.733992	0.792994	0.861038	0.924563
0.3457	0.648426	0.687175	0.734668	0.793527	0.8614	0.924762
0.3462	0.649837	0.688448	0.735761	0.79439	0.861987	0.925085
0.3467	0.650844	0.689356	0.736542	0.795005	0.862405	0.925315
0.3472	0.652251	0.690624	0.737632	0.795864	0.86299	0.925636
0.3477	0.653294	0.691565	0.73844	0.796501	0.863423	0.925875
0.3482	0.654473	0.692627	0.739353	0.797221	0.863912	0.926144
0.3487	0.655511	0.693563	0.740156	0.797854	0.864343	0.92638
0.3492	0.656688	0.694624	0.741068	0.798572	0.864831	0.926649
0.3497	0.65833	0.696102	0.742338	0.799573	0.865511	0.927022
0.3502	0.65943	0.697094	0.743189	0.800243	0.865966	0.927273
0.3507	0.660849	0.698372	0.744286	0.801108	0.866554	0.927595
0.3512	0.661771	0.699202	0.744999	0.801669	0.866935	0.927805
0.3517	0.663047	0.700351	0.745985	0.802446	0.867463	0.928095
0.3522	0.664021	0.701228	0.746738	0.803038	0.867865	0.928316
0.3527	0.665029	0.702136	0.747517	0.803652	0.868282	0.928544
0.3532	0.666175	0.703167	0.748402	0.804348	0.868755	0.928804
0.3537	0.666957	0.703871	0.749006	0.804823	0.869077	0.928981
0.3542	0.667977	0.704789	0.749793	0.805443	0.869498	0.929212
0.3547	0.669312	0.70599	0.750823	0.806254	0.870048	0.929514
0.3552	0.670257	0.706841	0.751553	0.806828	0.870438	0.929728
0.3557	0.671419	0.707886	0.752449	0.807533	0.870916	0.929991
0.3562	0.672378	0.708749	0.753189	0.808115	0.871311	0.930207
0.3567	0.673704	0.709941	0.754211	0.808918	0.871856	0.930506
0.3572	0.674636	0.710779	0.754929	0.809483	0.872239	0.930716
0.3577	0.675829	0.711852	0.755848	0.810206	0.87273	0.930985
0.3582	0.67695	0.712859	0.756712	0.810885	0.87319	0.931238
0.3587	0.677769	0.713595	0.757343	0.811381	0.873526	0.931422
0.3592	0.678952	0.714659	0.758254	0.812097	0.874012	0.931688
0.3597	0.67981	0.71543	0.758914	0.812616	0.874364	0.931881
0.3602	0.680956	0.71646	0.759796	0.813309	0.874834	0.932139
0.3607	0.68192	0.717326	0.760539	0.813892	0.875229	0.932355
0.3612	0.683026	0.71832	0.761389	0.814561	0.875682	0.932604
0.3617	0.684187	0.719362	0.762282	0.815262	0.876157	0.932864
0.3622	0.685192	0.720265	0.763055	0.815869	0.876568	0.933089
0.3627	0.686373	0.721326	0.763963	0.816582	0.877051	0.933354
0.3632	0.687264	0.722126	0.764647	0.81712	0.877415	0.933553
0.3637	0.688447	0.723188	0.765556	0.817833	0.877899	0.933818
0.3642	0.689438	0.724077	0.766318	0.818431	0.878303	0.93404
0.3647	0.690786	0.725287	0.767353	0.819243	0.878854	0.934341
0.3652	0.692051	0.726423	0.768324	0.820006	0.87937	0.934624
0.3657	0.693391	0.727625	0.769353	0.820813	0.879916	0.934923
0.3662	0.694484	0.728606	0.770192	0.821471	0.880362	0.935167
0.3667	0.695526	0.729541	0.770992	0.822099	0.880787	0.935399
0.3672	0.69684	0.730719	0.771999	0.822889	0.881321	0.935692
0.3677	0.697844	0.73162	0.77277	0.823494	0.88173	0.935916
0.3682	0.699423	0.733037	0.77398	0.824443	0.882373	0.936267
0.3687	0.700471	0.733976	0.774784	0.825073	0.882799	0.9365
0.3692	0.702097	0.735434	0.77603	0.82605	0.88346	0.936862
0.3697	0.70302	0.736262	0.776737	0.826605	0.883835	0.937067
0.3702	0.704396	0.737496	0.777791	0.827431	0.884394	0.937372
0.3707	0.70535	0.73835	0.778521	0.828004	0.884781	0.937584
0.3712	0.706588	0.73946	0.77947	0.828747	0.885283	0.937859
0.3717	0.707866	0.740605	0.780448	0.829514	0.885802	0.938142
0.3722	0.708944	0.741571	0.781273	0.83016	0.886239	0.938381
0.3727	0.710353	0.742834	0.782351	0.831005	0.88681	0.938693
0.3732	0.711491	0.743853	0.783221	0.831687	0.88727	0.938945
0.3737	0.713057	0.745255	0.784419	0.832625	0.887904	0.939291
0.3742	0.713946	0.746052	0.785099	0.833157	0.888264	0.939488
0.3747	0.715205	0.74718	0.786062	0.833912	0.888774	0.939766
0.3752	0.716608	0.748436	0.787134	0.834751	0.889341	0.940076
0.3757	0.717612	0.749335	0.787901	0.835352	0.889747	0.940298
0.3762	0.718906	0.750493	0.78889	0.836126	0.890269	0.940583
0.3767	0.719983	0.751457	0.789713	0.83677	0.890704	0.94082
0.3772	0.721242	0.752585	0.790675	0.837523	0.891213	0.941098
0.3777	0.722268	0.753503	0.791458	0.838136	0.891626	0.941324
0.3782	0.723307	0.754433	0.792251	0.838757	0.892046	0.941553
0.3787	0.724314	0.755334	0.79302	0.839359	0.892452	0.941774
0.3792	0.725113	0.756049	0.79363	0.839836	0.892774	0.94195
0.3797	0.726135	0.756963	0.794409	0.840445	0.893185	0.942175
0.3802	0.726957	0.757699	0.795036	0.840936	0.893516	0.942356
0.3807	0.728048	0.758674	0.795868	0.841587	0.893956	0.942595
0.3812	0.728937	0.759469	0.796546	0.842117	0.894313	0.94279
0.3817	0.730261	0.760654	0.797556	0.842906	0.894846	0.943081
0.3822	0.731269	0.761555	0.798323	0.843507	0.895251	0.943302
0.3827	0.732627	0.762769	0.799358	0.844316	0.895797	0.943599
0.3832	0.734025	0.764019	0.800424	0.845149	0.896358	0.943906
0.3837	0.735064	0.764947	0.801215	0.845767	0.896775	0.944133
0.3842	0.736542	0.766269	0.802341	0.846647	0.897369	0.944457
0.3847	0.737611	0.767224	0.803155	0.847284	0.897797	0.94469
0.3852	0.738927	0.7684	0.804156	0.848066	0.898325	0.944978
0.3857	0.739836	0.769212	0.804848	0.848607	0.89869	0.945177
0.3862	0.741008	0.77026	0.80574	0.849304	0.899159	0.945433
0.3867	0.742244	0.771364	0.80668	0.850039	0.899654	0.945702
0.3872	0.743178	0.772198	0.80739	0.850593	0.900028	0.945906
0.3877	0.744516	0.773393	0.808408	0.851388	0.900564	0.946198
0.3882	0.745427	0.774207	0.809101	0.85193	0.900929	0.946397
0.3887	0.746636	0.775286	0.81002	0.852647	0.901412	0.94666
0.3892	0.747495	0.776054	0.810673	0.853157	0.901756	0.946847
0.3897	0.748655	0.777089	0.811555	0.853846	0.902219	0.9471
0.3902	0.74968	0.778005	0.812334	0.854454	0.902629	0.947323
0.3907	0.750488	0.778726	0.812948	0.854933	0.902952	0.947499
0.3912	0.751557	0.77968	0.813759	0.855567	0.903378	0.947731
0.3917	0.752468	0.780493	0.814451	0.856107	0.903742	0.947929
0.3922	0.75373	0.781619	0.815409	0.856854	0.904245	0.948203
0.3927	0.754592	0.782389	0.816064	0.857365	0.904589	0.94839
0.3932	0.755723	0.783398	0.816922	0.858035	0.90504	0.948636
0.3937	0.757135	0.784658	0.817994	0.858871	0.905603	0.948942
0.3942	0.75824	0.785644	0.818832	0.859525	0.906043	0.949181
0.3947	0.759819	0.787052	0.82003	0.86046	0.906672	0.949524
0.3952	0.760895	0.788012	0.820846	0.861096	0.9071	0.949757
0.3957	0.76225	0.789221	0.821873	0.861898	0.907639	0.95005
0.3962	0.763138	0.790013	0.822547	0.862423	0.907993	0.950242
0.3967	0.764332	0.791077	0.823452	0.863129	0.908467	0.950501
0.3972	0.765307	0.791947	0.824191	0.863705	0.908855	0.950711
0.3977	0.766611	0.79311	0.825179	0.864476	0.909373	0.950993
0.3982	0.767879	0.79424	0.82614	0.865225	0.909877	0.951267
0.3987	0.76877	0.795034	0.826814	0.86575	0.910231	0.95146
0.3992	0.770019	0.796148	0.827761	0.866488	0.910727	0.951729
0.3997	0.770996	0.797019	0.828501	0.867065	0.911115	0.95194
0.4002	0.772134	0.798032	0.829362	0.867736	0.911566	0.952186
0.4007	0.773088	0.798883	0.830085	0.8683	0.911945	0.952391
0.4012	0.774243	0.799912	0.830959	0.868981	0.912403	0.95264
0.4017	0.775432	0.800972	0.831859	0.869682	0.912874	0.952896
0.4022	0.776381	0.801817	0.832577	0.870241	0.91325	0.953101
0.4027	0.777638	0.802937	0.833527	0.870982	0.913747	0.953371
0.4032	0.778385	0.803602	0.834092	0.871422	0.914043	0.953532
0.4037	0.779368	0.804478	0.834836	0.872002	0.914433	0.953744
0.4042	0.780206	0.805224	0.83547	0.872495	0.914764	0.953924
0.4047	0.781307	0.806205	0.836302	0.873143	0.9152	0.95416
0.4052	0.782423	0.807198	0.837145	0.8738	0.915641	0.9544
0.4057	0.783385	0.808055	0.837873	0.874366	0.916021	0.954606
0.4062	0.784825	0.809337	0.838961	0.875214	0.91659	0.954916
0.4067	0.786022	0.810403	0.839865	0.875918	0.917063	0.955172
0.4072	0.787727	0.811921	0.841154	0.876921	0.917737	0.955538
0.4077	0.788768	0.812848	0.84194	0.877533	0.918148	0.955761
0.4082	0.790113	0.814045	0.842956	0.878323	0.918679	0.95605
0.4087	0.791258	0.815064	0.84382	0.878996	0.919131	0.956295
0.4092	0.792169	0.815875	0.844508	0.879532	0.91949	0.95649
0.4097	0.793349	0.816925	0.845399	0.880225	0.919955	0.956743
0.4102	0.79421	0.817691	0.846049	0.880731	0.920295	0.956927
0.4107	0.79537	0.818724	0.846924	0.881412	0.920752	0.957175
0.4112	0.796276	0.819529	0.847608	0.881944	0.921109	0.957369
0.4117	0.797491	0.82061	0.848524	0.882657	0.921587	0.957628
0.4122	0.798431	0.821446	0.849233	0.883208	0.921957	0.957829
0.4127	0.799791	0.822656	0.850259	0.884006	0.922493	0.95812
0.4132	0.801034	0.823761	0.851196	0.884735	0.922982	0.958385
0.4137	0.802042	0.824658	0.851956	0.885326	0.923379	0.9586
0.4142	0.80335	0.825821	0.852942	0.886093	0.923893	0.958879
0.4147	0.804422	0.826775	0.853751	0.886722	0.924315	0.959108
0.4152	0.805765	0.827969	0.854763	0.887509	0.924843	0.959395
0.4157	0.806878	0.828959	0.855602	0.888161	0.92528	0.959632
0.4162	0.808084	0.83003	0.85651	0.888867	0.925754	0.959889
0.4167	0.8094	0.831201	0.857502	0.889639	0.926271	0.960169
0.4172	0.809997	0.831731	0.857951	0.889988	0.926505	0.960296
0.4177	0.811223	0.832821	0.858875	0.890706	0.926987	0.960557
0.4182	0.812487	0.833945	0.859827	0.891446	0.927483	0.960826
0.4187	0.81332	0.834685	0.860454	0.891933	0.92781	0.961003
0.4192	0.814598	0.835821	0.861416	0.892681	0.928311	0.961275
0.4197	0.815692	0.836793	0.862239	0.893321	0.92874	0.961508
0.4202	0.817072	0.838019	0.863278	0.894128	0.929281	0.961801
0.4207	0.818159	0.838985	0.864097	0.894764	0.929707	0.962032
0.4212	0.819571	0.84024	0.865159	0.895589	0.93026	0.962332
0.4217	0.820966	0.841479	0.866209	0.896405	0.930807	0.962628
0.4222	0.82199	0.842389	0.866979	0.897003	0.931208	0.962845
0.4227	0.823289	0.843542	0.867956	0.897762	0.931716	0.963121
0.4232	0.824327	0.844465	0.868736	0.898369	0.932123	0.963341
0.4237	0.82567	0.845657	0.869746	0.899153	0.932648	0.963626
0.4242	0.826763	0.846628	0.870568	0.899791	0.933076	0.963858
0.4247	0.828019	0.847743	0.871512	0.900525	0.933567	0.964124
0.4252	0.829248	0.848835	0.872436	0.901242	0.934048	0.964384
0.4257	0.830172	0.849656	0.873131	0.901782	0.93441	0.96458
0.4262	0.831443	0.850784	0.874086	0.902523	0.934906	0.964849
0.4267	0.832412	0.851645	0.874815	0.903089	0.935285	0.965054
0.4272	0.833636	0.852731	0.875734	0.903803	0.935763	0.965313
0.4277	0.834443	0.853448	0.87634	0.904274	0.936078	0.965484
0.4282	0.835495	0.854381	0.87713	0.904887	0.936489	0.965706
0.4287	0.836329	0.855122	0.877757	0.905373	0.936815	0.965883
0.4292	0.837466	0.856132	0.878611	0.906036	0.937259	0.966123
0.4297	0.838651	0.857183	0.879501	0.906727	0.937721	0.966373
0.4302	0.839565	0.857994	0.880187	0.907259	0.938077	0.966566
0.4307	0.840713	0.859013	0.881049	0.907928	0.938525	0.966809
0.4312	0.841743	0.859927	0.881822	0.908528	0.938927	0.967026
0.4317	0.843357	0.861359	0.883034	0.909468	0.939556	0.967367
0.4322	0.84451	0.862382	0.883899	0.91014	0.940006	0.96761
0.4327	0.845914	0.863628	0.884953	0.910957	0.940553	0.967906
0.4332	0.846748	0.864368	0.885578	0.911443	0.940878	0.968082
0.4337	0.848065	0.865536	0.886566	0.912209	0.941391	0.968359
0.4342	0.849072	0.86643	0.887322	0.912795	0.941783	0.968572
0.4347	0.850393	0.867602	0.888313	0.913564	0.942297	0.96885
0.4352	0.851664	0.868729	0.889265	0.914303	0.942792	0.969118
0.4357	0.852607	0.869566	0.889973	0.914852	0.943159	0.969316
0.4362	0.85381	0.870632	0.890875	0.915552	0.943627	0.96957
0.4367	0.854717	0.871436	0.891555	0.916079	0.94398	0.96976
0.4372	0.855838	0.872431	0.892396	0.916731	0.944416	0.969996
0.4377	0.856626	0.87313	0.892986	0.917189	0.944722	0.970162
0.4382	0.857598	0.873992	0.893715	0.917754	0.9451	0.970366
0.4387	0.858881	0.875129	0.894676	0.918499	0.945599	0.970636
0.4392	0.859697	0.875852	0.895287	0.918973	0.945916	0.970808
0.4397	0.860693	0.876736	0.896034	0.919552	0.946303	0.971017
0.4402	0.86153	0.877478	0.896661	0.920038	0.946628	0.971193
0.4407	0.862684	0.878501	0.897526	0.920709	0.947076	0.971435
0.4412	0.863681	0.879385	0.898273	0.921288	0.947464	0.971645
0.4417	0.865069	0.880615	0.899312	0.922093	0.948002	0.971936
0.4422	0.866292	0.881699	0.900228	0.922803	0.948477	0.972193
0.4427	0.867335	0.882623	0.901009	0.923409	0.948882	0.972412
0.4432	0.868836	0.883954	0.902133	0.92428	0.949464	0.972726
0.4437	0.86994	0.884933	0.90296	0.924921	0.949893	0.972958
0.4442	0.871281	0.886121	0.903964	0.925699	0.950413	0.973239
0.4447	0.872345	0.887064	0.90476	0.926316	0.950826	0.973462
0.4452	0.873899	0.888441	0.905923	0.927217	0.951428	0.973788
0.4457	0.874957	0.889378	0.906715	0.927831	0.951838	0.97401
0.4462	0.876319	0.890586	0.907735	0.928621	0.952366	0.974295
0.4467	0.877443	0.891581	0.908575	0.929272	0.952802	0.97453
0.4472	0.878289	0.89233	0.909208	0.929763	0.95313	0.974708
0.4477	0.87944	0.89335	0.91007	0.93043	0.953576	0.974949
0.4482	0.880245	0.894064	0.910672	0.930897	0.953888	0.975117
0.4487	0.881277	0.894978	0.911444	0.931495	0.954287	0.975333
0.4492	0.882103	0.895709	0.912062	0.931974	0.954607	0.975506
0.4497	0.883258	0.896733	0.912926	0.932643	0.955054	0.975748
0.4502	0.884483	0.897818	0.913842	0.933352	0.955528	0.976004
0.4507	0.885635	0.898838	0.914704	0.93402	0.955974	0.976245
0.4512	0.887152	0.900182	0.915838	0.934898	0.956561	0.976562
0.4517	0.887968	0.900905	0.916448	0.935371	0.956877	0.976733
0.4522	0.889111	0.901917	0.917303	0.936033	0.957319	0.976971
0.4527	0.890031	0.902732	0.917991	0.936566	0.957675	0.977164
0.4532	0.891398	0.903942	0.919012	0.937357	0.958204	0.977449
0.4537	0.89261	0.905016	0.919918	0.938059	0.958672	0.977702
0.4542	0.893596	0.905888	0.920655	0.938629	0.959054	0.977908
0.4547	0.894702	0.906868	0.921482	0.939269	0.959481	0.978139
0.4552	0.895668	0.907723	0.922204	0.939828	0.959854	0.978341
0.4557	0.896833	0.908754	0.923074	0.940502	0.960305	0.978584
0.4562	0.897792	0.909604	0.923791	0.941057	0.960675	0.978784
0.4567	0.898957	0.910635	0.924662	0.941731	0.961125	0.979027
0.4572	0.900058	0.91161	0.925484	0.942368	0.96155	0.979257
0.4577	0.900807	0.912273	0.926044	0.942801	0.96184	0.979413
0.4582	0.901977	0.913309	0.926917	0.943478	0.962292	0.979657
0.4587	0.903023	0.914234	0.927699	0.944082	0.962695	0.979875
0.4592	0.904272	0.91534	0.928632	0.944805	0.963178	0.980136
0.4597	0.905142	0.916111	0.929282	0.945308	0.963514	0.980317
0.4602	0.906261	0.917101	0.930117	0.945955	0.963946	0.98055
0.4607	0.907101	0.917844	0.930744	0.94644	0.96427	0.980725
0.4612	0.908437	0.919027	0.931742	0.947212	0.964785	0.981003
0.4617	0.90956	0.92002	0.93258	0.947861	0.965218	0.981237
0.4622	0.910431	0.920791	0.933231	0.948365	0.965555	0.981419
0.4627	0.911633	0.921855	0.934128	0.949059	0.966018	0.981669
0.4632	0.912529	0.922648	0.934797	0.949577	0.966364	0.981856
0.4637	0.913783	0.923758	0.935733	0.950301	0.966847	0.982117
0.4642	0.914693	0.924563	0.936412	0.950827	0.967198	0.982306
0.4647	0.915947	0.925673	0.937349	0.951551	0.967682	0.982567
0.4652	0.917206	0.926787	0.938288	0.952278	0.968167	0.982829
0.4657	0.918392	0.927836	0.939173	0.952963	0.968624	0.983076
0.4662	0.919868	0.929142	0.940274	0.953815	0.969193	0.983383
0.4667	0.92075	0.929923	0.940933	0.954325	0.969533	0.983566
0.4672	0.922127	0.931141	0.94196	0.955119	0.970064	0.983853
0.4677	0.92312	0.93202	0.942701	0.955693	0.970446	0.984059
0.4682	0.924196	0.932972	0.943505	0.956314	0.970861	0.984283
0.4687	0.92539	0.934028	0.944395	0.957004	0.971321	0.984531
0.4692	0.926218	0.934761	0.945013	0.957482	0.97164	0.984703
0.4697	0.927551	0.935939	0.946007	0.95825	0.972153	0.98498
0.4702	0.928448	0.936733	0.946676	0.958768	0.972499	0.985167
0.4707	0.929577	0.937732	0.947518	0.95942	0.972933	0.985401
0.4712	0.930478	0.938529	0.948191	0.95994	0.97328	0.985589
0.4717	0.931628	0.939546	0.949048	0.960603	0.973723	0.985827
0.4722	0.93266	0.940459	0.949818	0.961199	0.97412	0.986042
0.4727	0.93352	0.94122	0.95046	0.961695	0.974451	0.98622
0.4732	0.93475	0.942308	0.951377	0.962404	0.974925	0.986476
0.4737	0.935703	0.943151	0.952088	0.962954	0.975292	0.986674
0.4742	0.936899	0.944208	0.952979	0.963644	0.975752	0.986922
0.4747	0.937897	0.945091	0.953724	0.964219	0.976136	0.987129
0.4752	0.939155	0.946204	0.954662	0.964945	0.97662	0.98739
0.4757	0.940451	0.94735	0.955628	0.965692	0.977118	0.987659
0.4762	0.941315	0.948114	0.956272	0.96619	0.977451	0.987839
0.4767	0.942798	0.949426	0.957378	0.967045	0.978021	0.988146
0.4772	0.943959	0.950453	0.958244	0.967715	0.978468	0.988387
0.4777	0.945242	0.951587	0.9592	0.968455	0.978961	0.988654
0.4782	0.946511	0.952709	0.960146	0.969186	0.979449	0.988917
0.4787	0.947987	0.954015	0.961246	0.970037	0.980017	0.989223
0.4792	0.948976	0.95489	0.961983	0.970607	0.980397	0.989428
0.4797	0.950505	0.956241	0.963123	0.971489	0.980985	0.989745
0.4802	0.951961	0.957529	0.964208	0.972328	0.981545	0.990047
0.4807	0.952767	0.958242	0.964809	0.972792	0.981855	0.990214
0.4812	0.954462	0.95974	0.966072	0.973769	0.982507	0.990566
0.4817	0.95579	0.960915	0.967062	0.974535	0.983017	0.990841
0.4822	0.956956	0.961946	0.967931	0.975207	0.983465	0.991083
0.4827	0.958261	0.963099	0.968903	0.975958	0.983967	0.991354
0.4832	0.959202	0.963931	0.969605	0.976501	0.984329	0.991549
0.4837	0.960548	0.965122	0.970608	0.977276	0.984846	0.991828
0.4842	0.961603	0.966055	0.971394	0.977885	0.985251	0.992046
0.4847	0.962898	0.967199	0.972359	0.97863	0.985749	0.992315
0.4852	0.964234	0.96838	0.973354	0.9794	0.986262	0.992592
0.4857	0.96532	0.969341	0.974164	0.980026	0.98668	0.992817
0.4862	0.966916	0.970752	0.975353	0.980946	0.987293	0.993148
0.4867	0.967878	0.971603	0.97607	0.9815	0.987663	0.993347
0.4872	0.96926	0.972824	0.977099	0.982296	0.988193	0.993633
0.4877	0.970399	0.973831	0.977948	0.982952	0.988631	0.993869
0.4882	0.97186	0.975123	0.979037	0.983793	0.989192	0.994172
0.4887	0.973567	0.976632	0.980308	0.984777	0.989848	0.994525
0.4892	0.974803	0.977725	0.981229	0.985489	0.990323	0.994782
0.4897	0.976309	0.979056	0.982351	0.986356	0.990902	0.995094
0.4902	0.977472	0.980085	0.983218	0.987026	0.991348	0.995335
0.4907	0.979069	0.981496	0.984408	0.987946	0.991962	0.995665
0.4912	0.980243	0.982534	0.985282	0.988622	0.992413	0.995908
0.4917	0.981728	0.983848	0.986389	0.989478	0.992983	0.996216
0.4922	0.982892	0.984876	0.987256	0.990148	0.99343	0.996457
0.4927	0.98434	0.986156	0.988334	0.990982	0.993986	0.996757
0.4932	0.985732	0.987387	0.989372	0.991784	0.994521	0.997045
0.4937	0.986605	0.988159	0.990022	0.992286	0.994856	0.997226
0.4942	0.9878	0.989215	0.990912	0.992974	0.995315	0.997474
0.4947	0.988887	0.990176	0.991722	0.993601	0.995733	0.997699
0.4952	0.989951	0.991116	0.992514	0.994213	0.996141	0.997919
0.4957	0.990941	0.991992	0.993252	0.994784	0.996521	0.998124
0.4962	0.992299	0.993193	0.994264	0.995566	0.997043	0.998405
0.4967	0.993304	0.994081	0.995012	0.996144	0.997429	0.998613
0.4972	0.994489	0.995128	0.995895	0.996826	0.997884	0.998859
0.4977	0.995438	0.995967	0.996602	0.997373	0.998248	0.999055
0.4982	0.996546	0.996947	0.997427	0.998011	0.998674	0.999285
0.4987	0.997786	0.998043	0.998351	0.998725	0.99915	0.999542
0.4992	0.998604	0.998766	0.99896	0.999196	0.999464	0.999711
0.4997	0.999574	0.999623	0.999683	0.999755	0.999836	0.999912
