# Supplementary material for: Quantification of frequency-dependent genetic architectures in 25 UK Biobank traits reveals action of negative selection
Source: Nat Commun. 2019 Feb 15;10:790. doi: 10.1038/s41467-019-08424-6 (PMC6377669; doi:10.1038/s41467-019-08424-6)
Supplement: Supplementary file 4 — Source Data [file 41467_2019_8424_MOESM4_ESM.zip › Source data 4.xlsx]

## Sheet: Sheet1
Table 1
alpha	h^2_g	sample size	polygenicity	imput. noise	LD dep. effects	mean alpha_hat	mean alpha_hat_noLD
-0.3	0.4	5000	0.01	yes	yes	−0.276±0.017	−0.192±0.019
0	0.4	5000	0.01	yes	yes	0.021±0.020	0.120±0.017
-0.6	0.4	5000	0.01	yes	yes	−0.573±0.014	−0.471±0.015
-0.3	0.2	5000	0.01	yes	yes	−0.260±0.024	−0.148±0.024
-0.3	0.4	5000	1	yes	yes	−0.308±0.012	−0.195±0.013
-0.3	0.4	5000	0.01	no	yes	−0.304±0.016	−0.191±0.017
-0.3	0.4	5000	0.01	yes	no	−0.373±0.017	−0.284±0.017
-0.3	0.4	2500	0.01	yes	yes	−0.269±0.026	−0.157±0.025
-0.3	0.2	2500	0.01	yes	yes	−0.266±0.052	−0.160±0.034
