# Supplementary material for: Quantification of frequency-dependent genetic architectures in 25 UK Biobank traits reveals action of negative selection
Source: Nat Commun. 2019 Feb 15;10:790. doi: 10.1038/s41467-019-08424-6 (PMC6377669; doi:10.1038/s41467-019-08424-6)
Supplement: Supplementary file 4 — Source Data [file 41467_2019_8424_MOESM4_ESM.zip › Source data 2.xlsx]

## Sheet: Sheet1
Figure 2
MAF	mean squared effect size
0.00100565	0.00355917
0.00101713	0.00377845
0.00102804	0.00451807
0.00103967	0.00388543
0.00105148	0.00387482
0.0010638	0.00382215
0.00107635	0.00422278
0.00108881	0.00369414
0.00110152	0.00350078
0.00111477	0.00344289
0.00112735	0.00375937
0.00114107	0.0036381
0.00115487	0.00391918
0.00116921	0.00414219
0.00118409	0.0038304
0.00119891	0.00432221
0.00121402	0.00414096
0.00122901	0.0039464
0.00124495	0.00386047
0.00126064	0.00420817
0.00127751	0.00366646
0.00129482	0.00402871
0.00131261	0.00341829
0.00133141	0.00370696
0.00134944	0.00375252
0.0013679	0.00358246
0.00138671	0.00417718
0.00140609	0.00377336
0.00142615	0.00384053
0.00144669	0.00400246
0.00146813	0.00371128
0.00148949	0.00405196
0.00151163	0.00377858
0.00153467	0.00390197
0.00155729	0.00353553
0.00158027	0.00396968
0.0016056	0.00363441
0.00162993	0.00360906
0.00165615	0.00359862
0.00168305	0.00372694
0.0017102	0.0040524
0.00173864	0.00378988
0.00176807	0.00393587
0.00179918	0.00399222
0.00182948	0.00363572
0.00186146	0.00357055
0.00189461	0.00363324
0.00192622	0.00347159
0.00195979	0.00342472
0.00199423	0.0039683
0.00203278	0.00379967
0.00207223	0.00372641
0.00211109	0.00385206
0.00215185	0.00376459
0.00219352	0.00347459
0.00223632	0.00345924
0.00228231	0.00346806
0.00232815	0.00366222
0.0023761	0.00381854
0.00242502	0.00412852
0.00247473	0.00393034
0.00252663	0.00348978
0.00258163	0.00350183
0.00263815	0.003606
0.00269725	0.00393201
0.00275674	0.00359036
0.00281987	0.00338128
0.00288373	0.00336774
0.00295272	0.00327638
0.00302476	0.00383406
0.00309921	0.00348465
0.00318088	0.00370913
0.00326925	0.00337017
0.00335487	0.00349816
0.00344289	0.00346276
0.00353758	0.00328971
0.00363288	0.00326382
0.00373169	0.00326447
0.00383261	0.00364605
0.00394251	0.00378807
0.0040619	0.00347667
0.00418546	0.00350386
0.00430836	0.00341691
0.00443687	0.00325348
0.00457736	0.00374011
0.00471962	0.00345294
0.00486941	0.00320595
0.00502361	0.00331902
0.00518487	0.00320879
0.00536291	0.00335346
0.00555617	0.00312565
0.00575116	0.00337221
0.0059576	0.00310352
0.00617744	0.00320425
0.00640556	0.00311203
0.00665297	0.00331755
0.00691146	0.00306611
0.00718225	0.00308908
0.0074801	0.00303733
0.00778878	0.0029026
0.00811057	0.00297816
0.00845745	0.00293044
0.00882464	0.00305447
0.00922501	0.0029654
0.00967362	0.00313462
0.0101312	0.00266903
0.0106178	0.00288056
0.0111732	0.00286503
0.0117929	0.00259168
0.0124525	0.00250666
0.0131338	0.0028253
0.0138705	0.00250605
0.0147136	0.00265186
0.0156482	0.0026373
0.0167242	0.00281864
0.017895	0.00252243
0.0192239	0.00247828
0.0206975	0.00247448
0.0222997	0.00271882
0.024096	0.00224822
0.0260531	0.00228511
0.0281589	0.002224
0.0306571	0.00215851
0.0336017	0.00216858
0.0369936	0.00208494
0.0404899	0.00195032
0.0447936	0.00193351
0.0499489	0.00184702
0.0557417	0.00185538
0.0621947	0.00177006
0.0698921	0.00172067
0.0786895	0.00172275
0.0894173	0.00145252
0.102545	0.00144703
0.117364	0.0013511
0.135395	0.00146047
0.156474	0.00128983
0.179037	0.00126663
0.204451	0.00113565
0.236059	0.00112461
0.272542	0.00102599
0.312106	0.00110405
0.355218	0.00103489
0.401	0.00107496
0.453898	0.00100592
