# Supplementary material for: Quantification of frequency-dependent genetic architectures in 25 UK Biobank traits reveals action of negative selection
Source: Nat Commun. 2019 Feb 15;10:790. doi: 10.1038/s41467-019-08424-6 (PMC6377669; doi:10.1038/s41467-019-08424-6)
Supplement: Supplementary file 4 — Source Data [file 41467_2019_8424_MOESM4_ESM.zip › Source data 5.xlsx]

## Sheet: Sheet1
Table 2
phenotype	sample size	alpha_hat [95% CI]
age of menarche	158329	-0.40 [-0.63, -0.11]
blood pressure (diastolic)	104835	-0.39 [-0.54, -0.20]
blood pressure (systolic)	104835	-0.38 [-0.54, -0.18]
BMI	113540	-0.24 [-0.38, -0.06]
bone mineral density	110611	-0.35 [-0.45, -0.23]
FEV1/FVC	197075	-0.44 [-0.55, -0.31]
FVC	197075	-0.15 [-0.31, 0.04]
height	113660	-0.45 [-0.52, -0.39]
smoking status	113560	-0.16 [-0.43, 0.21]
waist-hip ratio	113668	-0.17 [-0.43, 0.19]
allergic eczema	113707	-0.60 [-0.85, -0.26]
asthma	113707	-0.25 [-0.60, 0.28]
college education	112811	-0.32 [-0.54, -0.04]
hypertension	113689	-0.18 [-0.46, 0.21]
eosinophil count	108957	-0.40 [-0.54, -0.24]
high light scatter reticulocyte count	108785	-0.53 [-0.65, -0.38]
lymphocyte count	108664	-0.52 [-0.63, -0.38]
mean corpuscular hemoglobin	108513	-0.42 [-0.53, -0.31]
mean sphered cell volume	109523	-0.43 [-0.56, -0.28]
monocyte count	110026	-0.19 [-0.35, -0.01]
platelet count	109971	-0.19 [-0.32, -0.03]
platelet distribution width	109938	-0.27 [-0.44, -0.07]
red blood cell count	110054	-0.39 [-0.51, -0.25]
red blood cell distribution width	109913	-0.20 [-0.36, -0.01]
white blood cell count	110186	-0.25 [-0.42, -0.03]
